# Supplementary material for: The Prolonged Effect of Shift Work and the Impact of Reducing the Number of Nightshifts on Arterial Stiffness—A 4-Year Follow-Up Study
Source: J Cardiovasc Dev Dis. 2023 Feb 6;10(2):70. doi: 10.3390/jcdd10020070 (PMC9961201; doi:10.3390/jcdd10020070)
Supplement: Supplementary file 1 [file jcdd-10-00070-s001.zip]

Archive with 1 entries (1 files):
- jcdd-2181256-supplementary.pdf
